# Supplementary material for: Critical temperature shift modeling of confined fluids using pore-size-dependent energy parameter of potential function
Source: Sci Rep. 2023 Mar 24;13:4842. doi: 10.1038/s41598-023-31998-7 (PMC10039086; doi:10.1038/s41598-023-31998-7)
Supplement: Supplementary file 5 — Supplementary Information 5. [file 41598_2023_31998_MOESM5_ESM.xlsx]

## Sheet: CO2
		CO2		Lennard-Jones
	r	Tc		Sigma	A	Ekp	Tcp/Ekp
tan2019	4.57	294.5		3.23818	625.72	299.5	0.983306
	6.079	301.3		3.23818	1107.16	302.314	0.996646
	8.145	303		3.23818	1987.6	300.872	1.00707
	10000000	304.19				292.861

## Sheet: N2
		N2		Lennard-Jones
	r	Tcp		Sigma	A	Ekp	Tcp/Ekp		alpha
Morighige	1.2	87		3.128	46.2359	101.857	0.854139		beta
	1.9	98.12		3.128	115.911	107.082	0.916307		R Squared
	2.2	103		3.128	155.404	110.546	0.931739
	3	105		3.128	288.974	109.528	0.958659
	3.2	105		3.128	328.788	108.989	0.9634
	3.9	112		3.128	488.366	114.717	0.976316
	100000	126.1			10000	121.404	1.03868

## Sheet: CH4
	rp (nm)	CH4		Lennard-Jones
				Sigma	A	Ekp	Ekp/Tcp
Singh2009 Mica	4.22602	182.305		3.24414	533.107	186.238	1.02157
	3.21329	176.59		3.24414	308.212	183.746	1.04052
	2.69217	171.332		3.24414	216.35	180.921	1.05597
	2.15175	164.704		3.24414	138.208	177.905	1.08015
	1.6322	152.358		3.24414	79.5236	170.516	1.11918
Singh2009 Graphite	4.13721	183.443		3.24414	510.934	187.592	1.02262
	3.14554	177.933		3.24414	295.354	185.413	1.04204
	2.61143	174.259		3.24414	203.567	184.271	1.05745
	2.11464	168.979		3.24414	133.483	182.906	1.08242
	1.61779	152.218		3.24414	78.1262	170.56	1.1205
Avg Jin2016	7	183.299		3.24414	1462.67	182.939	0.998036
	10	186.031		3.24414	2985.04	183.683	0.987378
Jiang2004	2.034	169.718		3.24414	123.496	184.516	1.08719
Wang2021	2	158.08		3.24414	119.402	172.209	1.08938
	3	175.762		3.24414	268.654	183.878	1.04618
	5	183.382		3.24414	746.261	185.645	1.01234
Sobecki2019	2	155.24		3.24414	119.402	169.115	1.08938
	3	172.718		3.24414	268.654	180.693	1.04618
	5	179.818		3.24414	746.261	182.038	1.01234
		190.56				183.463	0.962757

## Sheet: C2H6
		C2H6		Lennard-Jones
	r	Tc		Sigma	A	Ekp	Tcp/Ekp
tan2019	4.57	297.5		3.72386	473.146	305.013	0.975368
	6.079	304.1		3.72386	837.197	307	0.990554
	8.145	304.6		3.72386	1502.95	303.855	1.00245
Lowry2018	5	285.065		3.72386	566.374	290.707	0.980592
	6	292.532		3.72386	815.578	295.504	0.989943
Avg Jin2016	7	292		3.72386	1110.09	292.967	0.996699
	10	296.25		3.72386	2265.5	293.598	1.00903
Jiang2004	2.034	269.542		3.72386	93.7271	298.204	0.903885
Pitakbunkate 2016	3	258		3.72386	203.895	273.183	0.944422
	4	281.5		3.72386	362.479	291.167	0.966799
	5	292		3.72386	566.374	297.779	0.980593
	6	298		3.72386	815.578	301.028	0.989941
	7	300		3.72386	1110.09	300.993	0.996701
	8	302		3.72386	1449.92	301.454	1.00181
	9	304		3.72386	1835.05	302.242	1.00582
Sobecki2019	2	248.729		3.72386	90.6198	275.81	0.901813
	3	273.718		3.72386	203.895	289.826	0.944423
	5	282.372		3.72386	566.374	287.961	0.980593
	7	286.845		3.72386	1110.09	287.795	0.996699
	1000000					293.949	0

## Sheet: C3H8
		C3H8		Lennard-Jones
	r	Tc		Sigma	A	Ekp
Jiang2004	2.034	320.775		4.15512	75.2809	360.462
	10000000					356.056

## Sheet: C4H10
	r	C4H10		Lennard-Jones
				Sigma	A	Ekp	Tcp/Ekp
Singh2009 Mica	4.28077	397.505		4.51897	281.912	415.054	0.95772
	3.2578	382.713		4.51897	163.275	409.687	0.934158
	2.70753	374.558		4.51897	112.776	409.461	0.91476
	2.1747	359.26		4.51897	72.756	404.75	0.887611
	1.63947	331.209		4.51897	41.3504	391.974	0.844977
Singh2009 Graphite	4.16773	402.071		4.51897	267.22	420.73	0.955652
	3.18578	389.779		4.51897	156.136	418.229	0.931974
	2.68102	379.023		4.51897	110.578	414.848	0.913642
	2.15383	361.608		4.51897	71.3662	407.996	0.886303
	1.6346	324.218		4.51897	41.1051	383.928	0.844477
Jiang2004	2.034	372.007		4.51897	63.6463	423.538	0.878332
						409.287

## Sheet: C5H12
	r	C5H12		Lennard-Jones
				Sigma	A	Ekp
Sobecki2019	2	337.253		4.8608	53.1856	389.842
	3	375.703		4.8608	119.668	409.229
	5	396.418		4.8608	332.41	411.313
	6	399.667		4.8608	478.671	409.613
						452.206

## Sheet: C8H18
	r	C8H18		Lennard-Jones
				Sigma	A	Ekp
Singh2009 Mica	5.53544	530.368		5.73067	293.119	552.93
	4.41398	516.034		5.73067	186.38	548.744
	3.2973	503.766		5.73067	104.006	553.526
	2.20409	466.924		5.73067	46.4725	546.399
	1.66298	429.396		5.73067	26.4554	533.779
Singh2009 Graphite	5.27872	540.608		5.73067	266.56	565.752
	4.25327	531.7		5.73067	173.056	567.484
	3.21811	513.886		5.73067	99.07	566.434
	2.16879	470.719		5.73067	44.9959	552.525
	1.65399	416.59		5.73067	26.17	518.546
						547.519

## Sheet: C10H22
	r	C10H22	Lennard-Jones
			Sigma	A	Ekp
Sobecki2019	2	475.865	6.22504	32.4284	577.71
	3	542.356	6.22504	72.9639	610.897
	5	575.602	6.22504	202.678	609.645
					594.694
